# Supplementary material for: The role of lung ultrasonography in the assessment of overhydration in maintenance hemodialysis patients
Source: Ren Fail. 2023 Jan 17;44(1):1985–92. doi: 10.1080/0886022X.2022.2132169 (PMC9848227; doi:10.1080/0886022X.2022.2132169)
Supplement: Supplemental Material [file IRNF_A_2132169_SM3135.zip]

Archive with 2 entries (2 files):
- IRNF 2132169/Additional_file_1.pdf
- IRNF 2132169/Additional_file_2.pdf
